# Supplementary material for: Optimizing feasibility and reproducibility of pacing-induced heart failure model in pigs
Source: Sci Rep. 2025 Apr 24;15:14403. doi: 10.1038/s41598-025-98838-8 (PMC12022008; doi:10.1038/s41598-025-98838-8)
Supplement: Supplementary file 1 — Supplementary Material 1 [file 41598_2025_98838_MOESM1_ESM.xlsx]

## Sheet: Protocol 1
The tolerated rate of pacing in protocol 1
Day of pacing	Pig 1	Pig 2	Pig 3
1	220	220	220
2	170	220	170
3	170	220	170
4	170	220	170
5	170	220	170
6	170	220	170
7	170	220	170
8	210	220	200
9	210	220	200
10	210	220	200
11	210	220	200
12	210	220	210
13	210	220	200
14	210	220	200
15	210	220	200
16	200	220	200
17	0	220	200
18	0	220	200
19	170	200	210
20	170	200	210
21	150	200	150
22	0	200	150
23	0	200	150
24	0	200	170
25	0	200	170
26	0	200	170
27	0	200	170
28	0	200	170
29	0	200	170
30	0	200	170
31	0	170	170
32	0	170	170
33	0	170	170
34	0	150	170
35	0	150	170
36	0	150	170
37	0	150	170
38	0	150	170
39	0	150	170
40	0	150	170
41	0	150	170
42	0	150	170

## Sheet: Protocol 2
The tolerated pacing rates (bpm) in protocol 2					LVEF (%) of non-paced pigs and pigs paced according to protocol 2
day of pacing	Pig 4	Pig 5	Pig 6		day of pacing	Non-paced		Paced
0						Pig 7	Pig 8	Pig 4	Pig 5	Pig 6
1	22	170	170		0	69.5	49.1	49.1	66.5	61.8
2	170	170	170		7	69.4	63.5	44.3	60.8	36.8
3	170	170	170		14	76.8	66.6	40.7	53.5	33.9
4	170	170	170		21	82.2	62.6	16.5	30.4	43.8
5	170	170	170		28	80.6	48	21	33.6	29.5
6	170	170	170
7	170	170	170		The resting heart rates (bpm) during echocardiography of non-paced pigs and pigs paced according to protocol 2
8	200	200	200
9	200	200	200		day of pacing	Non-paced		Paced
10	200	200	200			Pig 7	Pig 8	Pig 4	Pig 5	Pig 6
11	200	200	200		1	71	84	108	100	88
12	200	200	200		7	87	96	123	120	95
13	200	200	200		14	103	80	111	91	96
14	200	200	200		21	76	90	110	97	93
15	210	210	210		28	78	86	118	112	89
16	210	210	210
17	210	210	210
18	210	210	210
19	210	210	210
20	210	210	210
21	210	210	210
22	200	220	220
23	200	220	220
24	200	220	220
25	200	220	220
26	200	220	220
27	200	220	220
28	200	220	220

## Sheet: Protocol 3
	The tolerated pacing rates (bpm) in protocol 3											The resting heart rates (bpm) during echocardiography of pigs paced according to protocol 3											Body weights of pigs paced according to protocol 3
	day of pacing	Pig 7	Pig 8	Pig 9	Pig 10	Pig 11	Pig 12	Pig 13	Pig 14	Pig 15		day of pacing	Pig 7	Pig 8	Pig 9	Pig 10	Pig 11	Pig 12	Pig 13	Pig 14	Pig 15		day of pacing	Pig 7	Pig 8	Pig 9	Pig 10	Pig 11	Pig 12	Pig 13	Pig 14	Pig 15
heart failure induction / rapid pacing phase	1	170	170	170	170	170	170	170	170	170		0	108	102	107	99	109	82	105	92	116		0	27	26	28	31.5	30.5	23.5	24.5	27.5	25
	2	170	170	170	170	170	170	170	170	170		21	70	83	85	80	86	98	81	85	112		21	47.5	48	50	52.5	49.5	41.5	45.5	49	41
	3	170	170	170	170	170	170	170	170	170		28	69	115	108	96	99	76	129	97	103		28	52.5	51.5	55.5	56.5	51.5	45.5	52	52	43.5
	4	170	170	170	170	170	170	170	170	170		42	82	102	95	80	101	88	98	73	87		42	64	63	66	66.5	64.5	56	65	64.5	55
	5	170	170	170	170	170	170	170	170	170		56	81	100	82	101	90	71	63	66	73		56	76	76.5	78.5	78.5	78	62	80	74.5	62
	6	170	170	170	170	170	170	170	170	170
	7	170	170	170	170	170	170	170	170	170		IVSd (cm) of pigs paced according to protocol 3											LV EDP at rest of pigs paced according to protocol 3
	8	200	200	200	200	200	200	200	200	200
	9	200	200	200	200	200	200	200	200	200		day of pacing	Pig 7	Pig 8	Pig 9	Pig 10	Pig 11	Pig 12	Pig 13	Pig 14	Pig 15		day of pacing	Pig 7	Pig 8	Pig 9	Pig 10	Pig 11	Pig 12	Pig 13	Pig 14	Pig 15
	10	200	200	200	200	200	200	200	200	200		0	0.985	0.885	0.741	0.873	0.816	0.915	0.946	0.895	0.844		0	24	6	12	18	12	15	18	15	15
	11	200	200	200	200	200	200	200	200	200		21	0.954	0.825	1.04	1	0.832	0.965	0.752	1.04	0.854		28	30	18	0	24	18	12	18	-	12
	12	200	200	200	200	200	200	200	200	200		28	1.04	1.17	1.04	1.1	1.15	1.04	1.18	0.859	0.816		42	24	24	30	18	27	24	24	15	24
	13	200	200	200	200	200	200	200	200	200		42	0.954	1.17	0.859	1.14	1.06	1.11	0.966	1.22	1.07		56	18	27	24	18	30	18	33	15	18
	14	200	200	200	200	200	200	200	200	200		56	1.07	0.992	0.983	1.04	1.07	1.11	1.14	1.15	0.832
	15	210	210	210	210	210	205	210	200	210
	16	210	210	210	210	210	205	210	200	210		LVIDd (cm) of pigs paced according to protocol 3											LV EDP at stress of pigs paced according to protocol 3
	17	210	210	210	210	210	205	210	200	210
	18	210	210	210	210	210	205	210	200	210		day of pacing	Pig 7	Pig 8	Pig 9	Pig 10	Pig 11	Pig 12	Pig 13	Pig 14	Pig 15		day of pacing	Pig 7	Pig 8	Pig 9	Pig 10	Pig 11	Pig 12	Pig 13	Pig 14	Pig 15
	19	210	210	210	210	210	205	210	200	210		0	3.77	3.91	4.1	3.77	4.05	3.89	3.6	3.73	3.55		0	24	3	0	12	12	9	18	15	12
	20	210	210	210	210	210	205	210	200	210		21	5.29	5.41	4.95	4.98	5.46	4.72	5.62	5.25	5.25		28	27	0	0	-	15	18	0	-	9
	21	210	210	210	210	210	205	210	200	210		28	4.9	5.24	5.88	4.43	4.65	4.73	4.5	4.65	4.79		42	15	6	30	6	15	36	18	18	30
	22	220	220	220	220	220	220	220	200	220		42	4.77	5.8	6.01	5.03	5.42	5.01	5.44	5.19	5.01		56	18	33	24	15	42	24	15	15	30
	23	220	220	220	220	220	220	220	200	220		56	4.92	5.64	6.06	5.12	5.69	5.05	5.87	5.69	5.46
	24	220	220	220	220	220	220	220	200	220
	25	220	220	220	220	220	220	220	200	220		RVIDd (cm) of pigs paced according to protocol 3
	26	220	220	220	220	220	220	220	200	220
	27	220	220	220	220	220	220	220	200	220		day of pacing	Pig 7	Pig 8	Pig 9	Pig 10	Pig 11	Pig 12	Pig 13	Pig 14	Pig 15
	28	220	220	220	220	220	220	220	200	220		0	2.35	2.67	2.62	2.56	2.32	2.51	2.43	2.53	2.32
phase of maintaining the HF with pacing rate of 150 bpm	29	150	150	150	150	150	150	150	150	150		21	2.89	3.57	3.12	3.94	2.41	3.01	3.72	3.16	2.56
	30	150	150	150	150	150	150	150	150	150		28	3.59	3.33	3.64	3.59	3.02	2.79	2.56	3.07	2.8
	31	150	150	150	150	150	150	150	150	150		42	3.71	3.12	3.24	3.69	2.59	3.06	3.68	3.12	3.15
	32	150	150	150	150	150	150	150	150	150		56	4.09	4.01	3.3	3.83	3.62	3.39	4.32	3.29	3.24
	33	150	150	150	150	150	150	150	150	150
	34	150	150	150	150	150	150	150	150	150		LVEF (%) of pigs paced according to protocol 3
	35	150	150	150	150	150	150	150	150	150
	36	150	150	150	150	150	150	150	150	150		day of pacing	Pig 7	Pig 8	Pig 9	Pig 10	Pig 11	Pig 12	Pig 13	Pig 14	Pig 15
	37	150	150	150	150	150	150	150	150	150		0	54	50.1	53.2	55	49.7	59.8	58.2	47.9	42.9
	38	150	150	150	150	150	150	150	150	150		21	41.8	53.5	55.1	43	35.8	53.9	35.7	39.7	38.3
	39	150	150	150	150	150	150	150	150	150		28	40.8	44.1	38	45.1	41.5	53.9	54.2	21.9	37
	40	150	150	150	150	150	150	150	150	150		42	44.2	39.2	41.6	42.6	49.6	51.2	45.1	40.4	39.2
	41	150	150	150	150	150	150	150	150	150		56	44	43.5	43.7	42	51.1	55.7	50.6	29.2	44.2
	42	150	150	150	150	150	150	150	150	150
	43	150	150	150	150	150	150	150	150	150		LV Global longitudinal strain (%) of pigs paced according to protocol 3
	44	150	150	150	150	150	150	150	150	150
	45	150	150	150	150	150	150	150	150	150		day of pacing	Pig 7	Pig 8	Pig 9	Pig 10	Pig 11	Pig 12	Pig 13	Pig 14	Pig 15
	46	150	150	150	150	150	150	150	150	150		0	-18.8	-16.2	-18	-21.3	-15.7	-26.2	-20	-19.7	-16.8
	47	150	150	150	150	150	150	150	150	150		21	-14.5	-20.8	-21.1	-15.5	-10.5	-18.3	-14.7	-15.4	-16.3
	48	150	150	150	150	150	150	150	150	150		28	-13.9	-18.6	-13.8	-15.1	-14.9	-22.4	-15	-6.9	-17.2
	49	150	150	150	150	150	150	150	150	150		42	-13.5	-15.1	-16.6	-15.4	-17.5	-18.8	-16.7	-14.3	-16.9
	50	150	150	150	150	150	150	150	150	150		56	-16.5	-14.9	-15.3	-17.1	-20	-23.7	-24.7	-14.3	-18.1
	51	150	150	150	150	150	150	150	150	150
	52	150	150	150	150	150	150	150	150	150		LV Global circumferential strain (%) of pigs paced according to protocol 3
	53	150	150	150	150	150	150	150	150	150
	54	150	150	150	150	150	150	150	150	150		day of pacing	Pig 7	Pig 8	Pig 9	Pig 10	Pig 11	Pig 12	Pig 13	Pig 14	Pig 15
	55	150	150	150	150	150	150	150	150	150		0	-23	-24.3	-25.9	-19.8	-19.9	-31.8	-28.5	-26.1	-18.4
	56	150	150	150	150	150	150	150	150	150		21	-21.6	-24.5	-27.9	-16	-16.3	-19.5	-15.6	-14.3	-18.1
												28	-17.2	-20.3	-19.3	-18.9	-17.1	-27.1	-16.7	-10.4	-22.5
												42	-14.5	-16.8	-16.1	-17.6	-19.2	-24.9	-19.1	-17.7	-20.5
												56	-14.6	-17.4	-14.3	-19.7	-20.3	-28.2	-22	-21.1	-24.8
												LV SVI (mL/m2) of pigs paced according to protocol 3
												day of pacing	Pig 7	Pig 8	Pig 9	Pig 10	Pig 11	Pig 12	Pig 13	Pig 14	Pig 15
												0	15.1	31.4	22.9	20.3	18.8	18	27.8	22.8	13.1
												21	20.9	15.3	26.4	10.9	18.4	19.4	18.3	16.4	13.6
												28	16.9	15.1	20.4	16.2	17.7	22.5	15.2	8.4	17.2
												42	14.1	16.2	14.7	15.2	19.4	20	15.5	15.4	13.6
												56	15.1	13.9	14.6	13.2	17.1	25.3	22	16.3	14.1
												LV EDVI (mL/m2) of pigs paced according to protocol 3
												day of pacing	Pig 7	Pig 8	Pig 9	Pig 10	Pig 11	Pig 12	Pig 13	Pig 14	Pig 15
												0	27.4	29.4	29.8	26.8	33	35.2	27.9	25.4	28
												21	29.8	32.6	38.5	30.1	29.7	32.1	43.9	33.8	39.5
												28	32.1	34.5	38.5	26	29	31.7	26.3	34.4	32.4
												42	28.3	33.3	35.1	47.1	28.2	31.2	30.8	34.7	34.7
												56	25	33.7	32.6	21	26.3	28.9	29	28.3	30.7
												MR EROA (cm2) of pigs paced according to protocol 3
												day of pacing	Pig 7	Pig 8	Pig 9	Pig 10	Pig 11	Pig 12	Pig 13	Pig 14	Pig 15
												0	0	0	0	0	0	0	0	0	0
												21	0	0.07	0	0.02	0.06	0.02	0.04	0	0.07
												28	0	0.09	0.06	0.01	0.02	0.01	-	0.03	0.11
												42	0	0.1	0.02	0	0.04	0	-	0.01	0.04
												56	0	0.07	0.14	0	0.04	0	0.01	0.01	0.03
												MR VC (cm) of mitral regurgitation of pigs paced according to protocol 3
												day of pacing	Pig 7	Pig 8	Pig 9	Pig 10	Pig 11	Pig 12	Pig 13	Pig 14	Pig 15
												0	0	0	0	0	0	0	0	0.291	0.279
												21	0	0.255	0.432	0.357	0.415	0.285	0.202	0.194	0.44
												28	0	0.505	0.295	0.234	0.34	0.239	-	0.3	0.577
												42	0	0.749	0.362	0	0.354	0	-	0.133	0.412
												56	0	0.36	0.57	0	0.336	0	0.383	0.268	0.695
												LAVI (mL/m2) of pigs paced according to protocol 3
												day of pacing	Pig 7	Pig 8	Pig 9	Pig 10	Pig 11	Pig 12	Pig 13	Pig 14	Pig 15
												0	16.9	9.8	13	9.5	12.2	19	9.1	11.7	11.1
												21	31.8	24	25.9	12.1	18.7	27.6	16.1	19.2	19.7
												28	16.1	21	18.7	9.9	9.8	18.5	24.3	12.1	14.7
												42	11.7	13	16.5	7.6	11.9	15.9	-	17.6	27.7
												56	8.2	18.2	17.2	8.3	11.4	17.5	17.4	13.3	19.1
												Mean e' of pigs paced according to protocol 3
												day of pacing	Pig 7	Pig 8	Pig 9	Pig 10	Pig 11	Pig 12	Pig 13	Pig 14	Pig 15
												0	6.8	8.4	6.7	8.5	9.4	8.5	6.2	8.5	8.3
												21	12	11.4	12.4	6	10.2	8.7	5.9	9.1	11.8
												28	7.1	7.3	9.5	6.9	6.9	7.5	7.3	5.4	9.3
												42	5.5	8.3	9.8	5.7	7.1	10.1	8.7	9	10.6
												56	7.8	9.3	8.5	6.1	9	10.5	8	10	9.7
												E/A ratio of pigs paced according to protocol 3
												day of pacing	Pig 7	Pig 8	Pig 9	Pig 10	Pig 11	Pig 12	Pig 13	Pig 14	Pig 15
												0	0.9	0.9	1	1.1	1	1	1.1	1.3	1.3
												21	1.8	1.6	1.3	0.9	1.1	1.6	1.4	1.4	1.5
												28	1.3	1.3	1.2	0.8	1	1	1.4	1.9	1.4
												42	1.1	1.6	1.5	1.1	1.2	1.2	1.1	1.7	1.9
												56	0.9	1.7	1.3	0.8	0.9	1.5	1.3	1.2	1.5
												E/e' of pigs paced according to protocol 3
												day of pacing	Pig 7	Pig 8	Pig 9	Pig 10	Pig 11	Pig 12	Pig 13	Pig 14	Pig 15
												0	9	7.5	8.8	8.7	7.3	9.2	8.3	8	7.1
												21	6.8	9.2	7.3	10.5	7.8	9.9	12.3	6	7.4
												28	8.8	12.5	9.3	8.6	9	10.6	10.8	7.5	7.5
												42	11.2	11.5	8.3	13.2	11	7.7	6.8	7.8	7
												56	7.2	7.8	10.7	9	8.2	8.7	8.2	5.5	7.2
												IVCT (ms) of pigs paced according to protocol 3
												day of pacing	Pig 7	Pig 8	Pig 9	Pig 10	Pig 11	Pig 12	Pig 13	Pig 14	Pig 15
												0	61	48	42	55	55	77	61	55	82
												21	55	37	58	95	82	53	87	77	48
												28	77	85	77	58	50	79	-	119	50
												42	108	69	71	100	66	79	100	95	82
												56	100	124	66	95	69	79	58	121	71
												ET (ms) of pigs paced according to protocol 3
												day of pacing	Pig 7	Pig 8	Pig 9	Pig 10	Pig 11	Pig 12	Pig 13	Pig 14	Pig 15
												0	238	264	240	248	232	259	230	254	180
												21	254	290	248	254	235	267	161	235	227
												28	235	195	201	240	219	254	-	169	217
												42	232	209	235	211	230	267	254	251	230
												56	248	224	243	224	256	285	288	243	227
												IVRT (ms) of pigs paced according to protocol 3
												day of pacing	Pig 7	Pig 8	Pig 9	Pig 10	Pig 11	Pig 12	Pig 13	Pig 14	Pig 15
												0	77	90	87	87	98	87	90	100	85
												21	108	48	69	111	106	58	143	79	48
												28	108	108	119	137	108	90	-	121	87
												42	79	121	69	116	103	90	48	106	79
												56	92	92	87	108	82	77	100	114	87
												Tei index of pigs paced according to protocol 3
												day of pacing	Pig 7	Pig 8	Pig 9	Pig 10	Pig 11	Pig 12	Pig 13	Pig 14	Pig 15
												0	0.58	0.52	0.54	0.57	0.66	0.63	0.66	0.61	0.93
												21	0.64	0.29	0.51	0.81	0.8	0.42	1.43	0.66	0.42
												28	0.79	0.99	0.98	0.81	0.72	0.67	-	1.42	0.63
												42	0.81	0.91	0.6	1.02	0.73	0.63	0.58	0.8	0.7
												56	0.77	0.96	0.63	0.91	0.59	0.55	0.55	0.97	0.7

## Sheet: Protocol 4
	The tolerated rate of pacing in protocol 4						The resting heart rates (bpm) during echocardiography of pigs paced according to protocol 4						Body weight of pigs paced according to protocol 4
	Day of pacing	Pig 16	Pig 17	Pig 18	Pig 19		Day of pacing	Pig 16	Pig 17	Pig 18	Pig 19		Day of pacing	Pig 16	Pig 17	Pig 18	Pig 19
heart failure induction / rapid pacing phase	1	170	170	170	170		0	109	113	112	95		0	28	26.5	36.5	32
	2	170	170	170	170		28	108	89	97	87		28	46.5	48.5	55	54.5
	3	170	170	170	170		56	109	101	80	86		56	72	76	79.5	79
	4	170	170	170	170
	5	170	170	170	170		IVSd (cm) of pigs paced according to protocol 4						LV EDP at rest (mmHg) of pigs paced according to protocol 4
	6	170	170	170	170
	7	170	170	170	170		Day of pacing	Pig 16	Pig 17	Pig 18	Pig 19		Day of pacing	Pig 16	Pig 17	Pig 18	Pig 19
	8	200	200	200	200		0	0.844	1.05	0.873	0.818		0	12	18	15	18
	9	200	200	200	200		28	0.954	0.946	1.06	1		28	30	36	48	24
	10	200	200	200	200		56	1.23	0.915	1.11	0.957		56	36	30	30	39
	11	200	200	200	200
	12	200	200	200	200		LVIDd (cm) of pigs paced according to protocol 4						LV EDP at stress (mmHg) of pigs paced according to protocol 4
	13	200	200	200	200
	14	200	200	200	200		Day of pacing	Pig 16	Pig 17	Pig 18	Pig 19		Day of pacing	Pig 16	Pig 17	Pig 18	Pig 19
	15	200	200	200	200		0	3.89	3.2	3.8	4.01		0	21	24	9	18
	16	200	200	200	200		28	5.49	4.88	5.22	4.98		28	51	30	42	30
	17	200	200	200	200		56	6.92	5.72	5.68	5.48		56	39	30	30	30
	18	200	200	200	200
	19	200	200	200	200		RVIDd (cm) of pigs paced according to protocol 4						LV ESP at rest (mmHg) of pigs paced according to protocol 4
	20	200	200	200	200
	21	200	200	200	200		Day of pacing	Pig 16	Pig 17	Pig 18	Pig 19		Day of pacing	Pig 16	Pig 17	Pig 18	Pig 19
	22	200	200	200	200		0	2.3	1.74	2.06	2.54		0	90	96	102	114
	23	200	200	200	200		28	4.08	2.58	4.18	3.49		28	81	99	114	108
	24	200	200	200	200		56	4.2	2.99	3.95	-		56	96	96	126	120
	25	200	200	200	200
	26	200	200	200	200		LVEF (%) of pigs paced according to protocol 4						LV ESP at stress (mmHg) of pigs paced according to protocol 4
	27	200	200	200	200
	28	200	200	200	200		Day of pacing	Pig 16	Pig 17	Pig 18	Pig 19		Day of pacing	Pig 16	Pig 17	Pig 18	Pig 19
phase of maintaining the HF with pacing rate of 150 bpm	29	150	150	150	150		0	58.3	61.5	50.7	54.9		0	90	87	99	120
	30	150	150	150	150		28	13.2	27.3	41.2	48.3		28	126	132	144	129
	31	150	150	150	150		56	20.4	45.2	37.5	54.6		56	150	150	156	142
	32	150	150	150	150
	33	150	150	150	150		LV global longitudinal strain (%) of pigs paced according to protocol 4						+dp/dt max at rest (mmHg) of pigs paced according to protocol 4
	34	150	150	150	150
	35	150	150	150	150		Day of pacing	Pig 16	Pig 17	Pig 18	Pig 19		Day of pacing	Pig 16	Pig 17	Pig 18	Pig 19
	36	150	150	150	150		0	-20	-23.5	-19.2	-20.1		0	1590	1590	1470	1860
	37	150	150	150	150		28	-4.7	-9.4	-16.2	-18.1		28	1140	1140	1530	1140
	38	150	150	150	150		56	-8.8	-18.2	-15.8	-23.8		56	1170	1170	1740	1680
	39	150	150	150	150
	40	150	150	150	150		LV circumferential strain (%) of pigs paced according to protocol 4						+dp/dt max at stress (mmHg) of pigs paced according to protocol 4
	41	150	150	150	150
	42	150	150	150	150		Day of pacing	Pig 16	Pig 17	Pig 18	Pig 19		Day of pacing	Pig 16	Pig 17	Pig 18	Pig 19
	43	150	150	150	150		0	-26.3	-28	-23.3	-29.1		0	1860	1860	3200	2100
	44	150	150	150	150		28	-	-10.9	-17.9	-21.8		28	2625	2625	3300	1740
	45	150	150	150	150		56	-8.6	-19.1	-17.1	-26.1		56	3400	3400	3300	3656
	46	150	150	150	150
	47	150	150	150	150		LV SVI (mL/m2) of pigs paced according to protocol 4						Conractile reserve (%) of pigs paced according to protocol 4
	48	150	150	150	150
	49	150	150	150	150		Day of pacing	Pig 16	Pig 17	Pig 18	Pig 19		Day of pacing	Pig 16	Pig 17	Pig 18	Pig 19
	50	150	150	150	150		0	19	15.9	17.2	20.4		0	17	9	118	12
	51	150	150	150	150		28	9.7	11.1	10.9	15.3		28	130	122	116	53
	52	150	150	150	150		56	11.7	13.1	16.1	15.2		56	190	139	90	118
	53	150	150	150	150
	54	150	150	150	150		LV EDVI of pigs paced according to protocol 4						-dp/dt min at rest (mmHg) of pigs paced according to protocol 4
	55	150	150	150	150
	56	150	150	150	150		Day of pacing	Pig 16	Pig 17	Pig 18	Pig 19		Day of pacing	Pig 16	Pig 17	Pig 18	Pig 19
							0	28.9	19.7	25.2	27.9		0	-1410	-1620	-1890	-1800
							28	48.2	33.1	30.7	23.5		28	-1320	-1440	-1680	-810
							56	51.3	48.6	28	26.4		56	-1500	-1560	-2340	-1770
							MR EROA of pigs paced according to protocol 4						-dp/dt min at rest (mmHg) of pigs paced according to protocol 4
							Day of pacing	Pig 16	Pig 17	Pig 18	Pig 19		Day of pacing	Pig 16	Pig 17	Pig 18	Pig 19
							0	0	0	0	0		0	-2160	-1620	-2100	-1740
							28	0.01	0	0.01	0		28	-1890	-2040	-3200	-1680
							56	0.05	0	0	0		56	-2475	-3100	-3750	-2175
							MR VC of pigs paced according to protocol 4						15 min exercise stress test change compared to baseline (%) of pigs paced according to protocol 4
							Day of pacing	Pig 16	Pig 17	Pig 18	Pig 19		Day of pacing	Pig 16	Pig 17	Pig 18	Pig 19
							0	0	0	0	0		28	-14.3	-9.9	-23.7	-10.5
							28	0.183	0.346	0.243	0		56	-14.2	-22.9	-24.7	-6.4
							56	0.445	0	0	0
							LAVI (mL/m2) of pigs paced according to protocol 4
							Day of pacing	Pig 16	Pig 17	Pig 18	Pig 19
							0	12.3	5.4	11.6	10.2
							28	-	25.5	8.8	10.4
							56	18.9	14.5	10.3	-
							Mean e' of pigs paced according to protocol 4
							Day of pacing	Pig 16	Pig 17	Pig 18	Pig 19
							0	10.6	6.7	5.9	9
							28	4.7	12.5	8	9.3
							56	5.8	9.2	9.3	9.4
							E/A ratio of pigs paced according to protocol 4
							Day of pacing	Pig 16	Pig 17	Pig 18	Pig 19
							0	1.1	1.1	0.9	1.1
							28	0.9	1.1	1.6	1.7
							56	2	1.4	1.5	1.1
							IVCT (ms) of pigs paced according to protocol 4
							Day of pacing	Pig 16	Pig 17	Pig 18	Pig 19
							0	71	40	79	50
							28	79	85	82	95
							56	87	85	95	132
							ET (ms) of pigs paced according to protocol 4
							Day of pacing	Pig 16	Pig 17	Pig 18	Pig 19
							0	214	230	195	217
							28	180	195	209	264
							56	193	217	238	222
							IVRT (ms) of pigs paced according to protocol 4
							Day of pacing	Pig 16	Pig 17	Pig 18	Pig 19
							0	98	103	121	82
							28	82	55	66	71
							56	95	71	77	69
							Tei index of pigs paced according to protocol 4
							Day of pacing	Pig 16	Pig 17	Pig 18	Pig 19
							0	0.79	0.62	1.03	0.61
							28	0.89	0.72	0.71	0.63
							56	0.94	0.72	0.72	0.91
